# Supplementary material for: Minimal risk of Rabies lyssavirus spillover from bats in Israel: findings from long-term surveillance
Source: Front Microbiol. 2025 Dec 8;16:1707522. doi: 10.3389/fmicb.2025.1707522 (PMC12722783; doi:10.3389/fmicb.2025.1707522)
Supplement: DATA SHEET 1 — All sampled animals tested for rabies virus (RABV). [file Data_Sheet_1.CSV]

year	Bats	Human	other	Camel	Horse	Donkey	Sheep_Goat	Cow	Rabbit	Cat	Dog	Mongoose	Badger	Weasel	Marten	Gazelle	Wolf	Jackal	Fox	Total
latin name	Chiroptera	Homo sapiens		Camelus dromedarius	Equus ferus caballus	Equus asinus	Ovis aries_Capra aegagrus hircus		Oryctolagus cuniculus	Felis catus	Canis familiaris	Herpestes ichneumon	Meles canescens	mustella	Martes foina	Gazella gazella	Canis lupus	Canis aureus	Vulpes vulpes
1995	NaN	NaN	59	4	17	5	40	167	16	268	744	3	NaN	NaN	NaN	NaN	NaN	15	63	1401
1996	NaN	1	107	NaN	11	9	36	156	20	420	799	2	5	NaN	NaN	NaN	NaN	29	61	1656
1997	NaN	2	505	NaN	19	8	53	150	122	850	959	4	7	NaN	2	NaN	11	26	113	2831
1998	NaN	7	320	1	16	4	51	148	114	870	961	7	1	NaN	1	4	9	81	153	2748
1999	4	3	197	3	13	6	40	83	54	613	670	6	4	3	3	5	5	72	123	1907
2000	0	4	151	2	7	4	41	91	42	539	554	4	3	1	0	4	3	184	107	1741
2001	0	7	140	1	5	2	46	64	31	400	484	1	3	0	1	2	2	98	51	1338
2002	0	6	82	3	9	2	33	52	33	511	817	5	5	NaN	5	3	NaN	131	113	1810
2003	0	6	163	8	8	3	44	49	48	506	726	4	6	2	3	NaN	2	133	157	1868
2004	4	9	53	1	6	7	52	70	27	524	620	1	11	1	2	8	6	142	164	1708
2005	4	5	122	2	14	4	50	89	26	415	532	2	7	0	1	9	6	161	123	1572
2006	0	2	112	3	11	1	39	74	27	330	452	4	8	0	1	3	24	115	100	1306
2007	1	2	107	3	11	3	37	40	28	335	384	3	4	1	1	2	13	122	109	1206
2008	7	3	72	0	10	2	23	42	21	335	365	3	7	0	0	3	10	198	125	1225
2009	26	4	96	1	4	10	24	61	23	382	429	3	7	0	2	6	6	222	150	1449
2010	27	4	81	0	12	2	44	73	21	452	479	0	2	0	3	4	4	174	152	1528
2011	5	0	66	0	7	2	23	95	17	364	442	2	4	0	2	1	2	194	89	1313
2012	17	1	94	1	17	7	30	77	12	371	410	2	5	0	2	3	4	129	83	1257
2013	17	3	74	1	14	4	36	145	17	319	408	4	7	NaN	1	1	4	193	53	1293
2014	21	3	73	NaN	5	NaN	62	63	19	261	330	NaN	13	NaN	NaN	2	8	152	59	1064
2015	45	3	82	1	11	4	36	84	15	293	343	3	8	NaN	1	2	5	116	59	1079
2016	29	1	90	1	9	1	22	52	5	281	333	1	11	NaN	NaN	3	5	195	90	1115
2017	16	5	200	1	4	3	35	62	11	418	445	NaN	4	NaN	2	7	4	243	79	1528
2018	41	6	129	0	14	5	49	76	20	446	365	2	3	0	2	2	5	760	114	2016
2019	8	7	53	0	11	2	26	27	12	353	345	2	4	0	1	0	1	278	54	1184
2020	8	2	15	0	5	0	29	37	13	247	306	2	5	0	0	NaN	5	512	55	1242
2021	13	9	39	0	6	0	36	23	10	286	304	NaN	22	NaN	NaN	NaN	5	318	67	1137
2022	1	0	44	0	3	1	15	27	8	235	292	NaN	10	NaN	3	3	2	257	41	942
total	294
