# Supplementary material for: Minimal risk of Rabies lyssavirus spillover from bats in Israel: findings from long-term surveillance
Source: Front Microbiol. 2025 Dec 8;16:1707522. doi: 10.3389/fmicb.2025.1707522 (PMC12722783; doi:10.3389/fmicb.2025.1707522)
Supplement: DATA SHEET 2 — All sampled animals that tested positive for rabies virus (RABV). [file Data_Sheet_2.CSV]

year	Bats	Human	Other	Camel	Horse	Donkey	Sheep_Goat	cow	Rabbit	Cat	Dog	Mongoose	badger	weasel	marten	gazelle	wolf	jackal	fox	total
latin name	chiroptera	Homo sapiens		Camelus dromedarius	Equus ferus caballus	Equus asinus	Ovis aries_Capra aegagrus hircus		Oryctolagus cuniculus	Felis catus	Canis familiaris	Herpestes ichneumon	Meles canescens	mustella	Martes foina	Gazella gazella	Canis lupus	Canis aureus	Vulpes vulpes
1995		NaN	0	1	1	2	0	5	0	1	15	0	NaN	NaN	NaN	NaN	NaN	2	31	58
1996			0	NaN	0	0	0	15	0	1	8	0	2	NaN	NaN	NaN	NaN	2	26	55
1997			0	NaN	0	0	0	6	1	1	8	0	1	NaN	1	NaN	6	2	57	85
1998		0	0	0	1	0	1	20	0	3	13	2	0	NaN	1	0	1	5	50	97
1999		0	0	0	0	0	4	17	0	0	10	0	1	1	0	0	1	1	41	76
2000		0	0	1	0	0	3	5	0	0	5	0	1	0	0	0	0	3	14	32
2001		0	0	0	0	0	0	0	0	0	3	0	0	0	0	0	0	0	3	6
2002		0	0	1	0	1	0	1	0	1	16	0	0	NaN	2	0	NaN	2	40	64
2003		1	0	2	1	0	0	3	0	1	15	0	0	0	0	NaN	1	0	45	69
2004		0	1	0	0	0	1	3	0	1	1	0	0	0	0	0	0	1	20	28
2005		0	0	0	0	0	0	9	0	1	20	0	1	0	0	0	2	0	1	34
2006		0	0	0	1	0	0	1	0	0	6	0	0	0	0	0	0	0	1	9
2007		0	0	0	0	0	0	1	0	0	8	1	0	0	0	0	0	1	4	15
2008		0	0	0	0	0	1	1	0	0	6	0	0	0	0	0	0	2	2	12
2009		0	0	0	0	1	2	7	0	1	32	0	0	0	1	0	1	10	3	58
2010		0	0	0	0	0	4	9	0	3	23	0	0	0	0	0	2	12	1	54
2011		0	0	0	2	0	2	9	0	1	10	0	2	0	0	0	1	5	0	32
2012		0	0	0	0	0	1	8	0	0	12	0	0	0	0	0	0	2	1	24
2013		0	0	0	1	0	0	8	0	0	17	0	1	NaN	0	0	1	1	0	29
2014		1	0	NaN	0	NaN	0	1	0	0	3	NaN	2	NaN	NaN	0	4	2	2	15
2015		0	0	0	0	0	0	7	0	1	12	0	1	NaN	0	0	2	3	1	27
2016		0	0	0	1	0	0	5	0	0	12	0	0	NaN	NaN	0	0	5	7	30
2017		0	0	0	0	0	1	14	0	2	10	NaN	0	NaN	0	0	0	47	0	74
2018		0	0	0	1	0	1	7	0	0	6	0	1	0	0	0	0	45	0	61
2019		0	0	0	0	0	0	0	0	0	10	0	0	0	0	0	0	7	0	17
2020		0	0	0	0	0	0	6	0	0	15	0	0	0	0	NaN	2	24	0	47
2021		0	0	0	0	0	2	5	0	0	21	NaN	1	NaN	NaN	NaN	1	10	0	40
2022		0	0	0	0	0	0	3	0	1	6	NaN	0	NaN	0	0	0	19	0	29
total positive		2	1	5	9	4	23	176	1	19	323	3	14	1	5	0	25	213	350
